# Supplementary material for: Small molecule absorption by PDMS in the context of drug response bioassays
Source: Biochem Biophys Res Commun. 2017 Jan 8;482(2):323–8. doi: 10.1016/j.bbrc.2016.11.062 (PMC5240851; doi:10.1016/j.bbrc.2016.11.062)
Supplement: Supplementary file 1 [file mmc1.zip]

Archive with 10 entries (10 files):
- Ad IJzerman_disclosure.pdf
- Berend van Meer_disclosure.pdf
- Chris Denning_disclosure.pdf
- Christine Mummery_disclosure.pdf
- coi_disclosure_JvW.pdf
- coi_disclosure_MK.pdf
- coi_disclosure_PJ.pdf
- Henk de Vries_disclosure.pdf
- Karl Firth_disclosure.pdf
- Leon Tertoolen_disclosure.pdf
